# Supplementary material for: The Distinct Properties of the Consecutive Disordered Regions Inside or Outside Protein Domains and Their Functional Significance
Source: Int J Mol Sci. 2021 Oct 1;22(19):10677. doi: 10.3390/ijms221910677 (PMC8508753; doi:10.3390/ijms221910677)
Supplement: Supplementary file 1 [file ijms-22-10677-s001.zip]

Archive with 2 entries (2 files):
- Additional file 2.xlsx
- ijms-1385902-supplementary proof.pdf
